# Supplementary material for: Seeing red? Colour biases of foraging birds are context dependent
Source: Anim Cogn. 2020 Jul 3;23(5):1007–18. doi: 10.1007/s10071-020-01407-x (PMC7415751; doi:10.1007/s10071-020-01407-x)
Supplement: Supplementary file 1 — Supplementary material 1 (XLSX 26 kb) [file 10071_2020_1407_MOESM1_ESM.xlsx]

## Sheet: Red vs. green preference
BirdID	Species	Sex	Age	Green_score	Red_score	First_test
B229	blue_tit	NA	adult	12.5	4.5	green
B127	blue_tit	NA	adult	12.375	4.625	green
B230	blue_tit	NA	juvenile	12.5	4.5	green
B48	blue_tit	NA	adult	4.875	12.125	green
B193	blue_tit	NA	adult	6.375	10.625	green
B234	blue_tit	NA	juvenile	12.375	4.625	green
B236	blue_tit	NA	juvenile	8.875	8.125	green
B238	blue_tit	NA	juvenile	8.375	8.625	green
B128	blue_tit	NA	adult	4.5	12.5	green
B242	blue_tit	NA	juvenile	10.125	6.875	green
B243	blue_tit	NA	juvenile	10.375	6.625	green
B247	blue_tit	NA	juvenile	5.375	11.625	green
B252	blue_tit	NA	juvenile	7.75	9.25	green
B251	blue_tit	NA	juvenile	4.5	12.5	green
B192	blue_tit	NA	adult	10.125	6.875	purple
B231	blue_tit	NA	juvenile	12.5	4.5	purple
B232	blue_tit	NA	adult	12.5	4.5	purple
B233	blue_tit	NA	juvenile	8.375	8.625	purple
B38	blue_tit	NA	adult	12.5	4.5	purple
B235	blue_tit	NA	adult	7.75	9.25	purple
B237	blue_tit	NA	adult	12.5	4.5	purple
B111	blue_tit	NA	adult	12.5	4.5	purple
B244	blue_tit	NA	adult	10.5	6.5	purple
B240	blue_tit	NA	adult	4.5	12.5	purple
B241	blue_tit	NA	adult	12.5	4.5	purple
B248	blue_tit	NA	adult	9.625	7.375	purple
B249	blue_tit	NA	juvenile	12.5	4.5	purple
B250	blue_tit	NA	adult	7.625	9.375	purple
G295	great_tit	female	juvenile	12	5	green
G294	great_tit	male	juvenile	9.25	7.75	green
G298	great_tit	male	adult	10.875	6.125	green
G292	great_tit	female	adult	7.5	9.5	green
G297	great_tit	male	adult	4.5	12.5	green
G300	great_tit	female	adult	5.75	11.25	green
G262	great_tit	female	juvenile	12.5	4.5	green
G303	great_tit	male	juvenile	9.75	7.25	green
G302	great_tit	female	adult	11.625	5.375	green
G253	great_tit	male	juvenile	12.5	4.5	green
G310	great_tit	male	juvenile	12.5	4.5	green
G311	great_tit	male	juvenile	4.5	12.5	green
G313	great_tit	male	juvenile	11.5	5.5	green
G314	great_tit	female	juvenile	11.75	5.25	green
G318	great_tit	female	adult	6.25	10.75	green
G293	great_tit	male	juvenile	12.5	4.5	purple
G290	great_tit	male	juvenile	12.5	4.5	purple
G296	great_tit	female	juvenile	12.5	4.5	purple
G291	great_tit	female	juvenile	12.5	4.5	purple
G299	great_tit	male	juvenile	9.75	7.25	purple
G301	great_tit	female	adult	8.25	8.75	purple
G304	great_tit	male	juvenile	11.875	5.125	purple
G307	great_tit	female	juvenile	7.625	9.375	purple
G308	great_tit	male	juvenile	11.875	5.125	purple
G306	great_tit	male	adult	12.5	4.5	purple
G309	great_tit	male	juvenile	12.5	4.5	purple
G312	great_tit	female	juvenile	12.5	4.5	purple
G315	great_tit	male	juvenile	12.5	4.5	purple
G316	great_tit	male	juvenile	12.5	4.5	purple

## Sheet: Red vs. purple preference
BirdID	Species	Sex	Age	Purple_score	Red_score	First_test
B229	blue_tit	NA	adult	11.5	5.5	green
B127	blue_tit	NA	adult	11.25	5.75	green
B230	blue_tit	NA	juvenile	11.125	5.875	green
B48	blue_tit	NA	adult	10.125	6.875	green
B193	blue_tit	NA	adult	10	7	green
B234	blue_tit	NA	juvenile	11.25	5.75	green
B236	blue_tit	NA	juvenile	10.625	6.375	green
B238	blue_tit	NA	juvenile	10.625	6.375	green
B128	blue_tit	NA	adult	11.625	5.375	green
B242	blue_tit	NA	juvenile	11.875	5.125	green
B243	blue_tit	NA	juvenile	9.875	7.125	green
B247	blue_tit	NA	juvenile	8.25	8.75	green
B252	blue_tit	NA	juvenile	8.625	8.375	green
B251	blue_tit	NA	juvenile	4.625	12.375	green
B192	blue_tit	NA	adult	9	8	purple
B231	blue_tit	NA	juvenile	12.25	4.75	purple
B232	blue_tit	NA	adult	11.875	5.125	purple
B233	blue_tit	NA	juvenile	10.635	6.375	purple
B38	blue_tit	NA	adult	12.5	4.5	purple
B235	blue_tit	NA	adult	12.125	4.875	purple
B237	blue_tit	NA	adult	12.5	4.5	purple
B111	blue_tit	NA	adult	10.125	6.875	purple
B244	blue_tit	NA	adult	9.875	7.125	purple
B240	blue_tit	NA	adult	4.625	12.375	purple
B241	blue_tit	NA	adult	11.75	5.25	purple
B248	blue_tit	NA	adult	7.5	9.5	purple
B249	blue_tit	NA	juvenile	10.25	6.75	purple
B250	blue_tit	NA	adult	4.5	12.5	purple
G295	great_tit	female	juvenile	12.25	4.75	green
G294	great_tit	male	juvenile	12.5	4.5	green
G298	great_tit	male	adult	11.625	5.375	green
G292	great_tit	female	adult	11.75	5.25	green
G297	great_tit	male	adult	6.5	10.5	green
G300	great_tit	female	adult	10.75	6.25	green
G262	great_tit	female	juvenile	10.25	6.75	green
G303	great_tit	male	juvenile	8.25	8.75	green
G302	great_tit	female	adult	11.625	5.375	green
G253	great_tit	male	juvenile	10.125	6.875	green
G310	great_tit	male	juvenile	12.5	4.5	green
G311	great_tit	male	juvenile	10.5	6.5	green
G313	great_tit	male	juvenile	9.75	7.25	green
G314	great_tit	female	juvenile	8.75	8.25	green
G318	great_tit	female	adult	8.375	8.625	green
G293	great_tit	male	juvenile	11.25	5.75	purple
G290	great_tit	male	juvenile	7.25	9.75	purple
G296	great_tit	female	juvenile	11.375	5.625	purple
G291	great_tit	female	juvenile	4.75	12.25	purple
G299	great_tit	male	juvenile	7.75	9.25	purple
G301	great_tit	female	adult	9.375	7.625	purple
G304	great_tit	male	juvenile	10.375	6.625	purple
G307	great_tit	female	juvenile	4.5	12.5	purple
G308	great_tit	male	juvenile	9.125	7.875	purple
G306	great_tit	male	adult	12.5	4.5	purple
G309	great_tit	male	juvenile	10.5	6.5	purple
G312	great_tit	female	juvenile	12.5	4.5	purple
G315	great_tit	male	juvenile	11.625	5.375	purple
G316	great_tit	male	juvenile	10.5	6.5	purple

## Sheet: Four colours preference
BirdID	Species	Sex	Age	Red_score	Orange_score	Purple_score	Green_score
B219	blue_tit	NA	adult	8	10.25	8.5	7.25
B220	blue_tit	NA	adult	5	7.25	7.25	14.5
B221	blue_tit	NA	adult	5.5	3.75	10.25	14.5
B222	blue_tit	NA	juvenile	7	6	6.5	14.5
B223	blue_tit	NA	adult	6.75	5	10.5	11.75
B224	blue_tit	NA	juvenile	4.25	8.25	7	14.5
B225	blue_tit	NA	adult	4.75	7	7.75	14.5
B226	blue_tit	NA	adult	5	6.25	8.25	14.5
B227	blue_tit	NA	adult	9.5	8	10.5	6
B228	blue_tit	NA	adult	11.75	6.25	11.5	4.5
G278	great_tit	male	juvenile	7	4	10.5	12.5
G279	great_tit	female	juvenile	6	5	10.5	12.5
G280	great_tit	male	adult	4.25	4.75	10.5	14.5
G281	great_tit	male	juvenile	4.25	4.75	12.5	12.5
G282	great_tit	male	adult	2.5	6.75	10.25	14.5
G283	great_tit	female	juvenile	8.75	8.25	14.5	2.5
G285	great_tit	male	adult	6.75	2.75	11.5	13
G286	great_tit	male	juvenile	9.5	6.5	3.5	14.5
G287	great_tit	male	adult	4.5	7.5	8.75	13.25
G288	great_tit	male	juvenile	7	6	8.5	12.5

## Sheet: Avoidance learning 
BirdID	Species	Sex	Age	Weight	Unpalatable_colour	Palatable_colour	Unpalatable_attacked	Green_score	Red score	First_pref_test
B235	blue_tit	NA	adult	11.25	green	red	5	7.75	9.25	purple
B236	blue_tit	NA	juvenile	11.75	green	red	3	8.875	8.125	green
B238	blue_tit	NA	juvenile	11.25	green	red	6	8.375	8.625	green
B128	blue_tit	NA	adult	12.75	green	red	10	4.5	12.5	green
B232	blue_tit	NA	adult	11	green	red	2	12.5	4.5	purple
B244	blue_tit	NA	adult	12	green	red	6	10.5	6.5	purple
B243	blue_tit	NA	juvenile	12.25	green	red	7	10.375	6.625	green
B248	blue_tit	NA	adult	12	green	red	7	9.625	7.375	purple
B249	blue_tit	NA	juvenile	12.5	green	red	7	12.5	4.5	purple
B250	blue_tit	NA	adult	11.5	green	red	8	7.625	9.375	purple
B237	blue_tit	NA	adult	12.25	red	green	3	12.5	4.5	purple
B111	blue_tit	NA	adult	12.5	red	green	6	12.5	4.5	purple
B234	blue_tit	NA	juvenile	9.75	red	green	4	12.375	4.625	green
B48	blue_tit	NA	adult	12.25	red	green	9	4.875	12.125	green
B241	blue_tit	NA	adult	13.5	red	green	4	12.5	4.5	purple
B242	blue_tit	NA	juvenile	12.5	red	green	8	10.125	6.875	green
B240	blue_tit	NA	adult	11.25	red	green	2	4.5	12.5	purple
B247	blue_tit	NA	juvenile	12.5	red	green	6	5.375	11.625	green
B252	blue_tit	NA	juvenile	11.5	red	green	6	7.75	9.25	green
B251	blue_tit	NA	juvenile	12	red	green	9	4.5	12.5	green
G301	great_tit	female	adult	17.5	green	red	9	8.25	8.75	purple
G303	great_tit	male	juvenile	20	green	red	9	9.75	7.25	green
G302	great_tit	female	adult	19.25	green	red	4	11.625	5.375	green
G306	great_tit	male	adult	19	green	red	7	12.5	4.5	purple
G253	great_tit	male	juvenile	21	green	red	4	12.5	4.5	green
G309	great_tit	male	juvenile	21	green	red	1	12.5	4.5	purple
G310	great_tit	male	juvenile	20.5	green	red	5	12.5	4.5	green
G311	great_tit	male	juvenile	20.75	green	red	3	4.5	12.5	green
G315	great_tit	male	juvenile	20.25	green	red	9	12.5	4.5	purple
G316	great_tit	male	juvenile	18.25	green	red	8	12.5	4.5	purple
G299	great_tit	male	juvenile	19	red	green	4	9.75	7.25	purple
G300	great_tit	female	adult	17.5	red	green	10	5.75	11.25	green
G262	great_tit	female	juvenile	18.75	red	green	5	12.5	4.5	green
G304	great_tit	male	juvenile	20.25	red	green	3	11.875	5.125	purple
G307	great_tit	female	juvenile	18	red	green	6	7.625	9.375	purple
G308	great_tit	male	juvenile	19	red	green	5	11.875	5.125	purple
G312	great_tit	female	juvenile	17	red	green	11	12.5	4.5	purple
G313	great_tit	male	juvenile	20.25	red	green	2	11.5	5.5	green
G314	great_tit	female	juvenile	18.5	red	green	3	11.75	5.25	green
G318	great_tit	female	adult	20.75	red	green	4	6.25	10.75	green
